# Supplementary material for: Over-expression of oncigenic pesudogene DUXAP10 promotes cell proliferation and invasion by regulating LATS1 and β-catenin in gastric cancer
Source: J Exp Clin Cancer Res. 2018 Jan 27;37:13. doi: 10.1186/s13046-018-0684-8 (PMC5787324; doi:10.1186/s13046-018-0684-8)
Supplement: Supplementary file 1 — Primer, siRNA and shRNA sequence, and antibodies information. (XLS 55 kb) [file 13046_2018_684_MOESM1_ESM.xls]

## Sheet: Sheet1
Primers for qPCR
β-actin F	CTCACCATGGATGATGATATCGC	Table S1. Primer,siRNA and shRNA sequence and Antibody information
β-actin R	AGGAATCCTTCTGACCCATGC
DUXAP10 F	AGGCCAAGACAGGTACAGGA
DUXAP10 R	CAAGGTCTGCTGAACTCTGGA
KLF2 F	CTGCACATGAAACGGCACAT
KLF2 R	CAGTCACAGTTTGGGAGGGG
P15 F	ACTAGTGGAGAAGGTGCGAC
P15 R	CCATCATCATGACCTGGATCG
P21 F	AAGTCAGTTCCTTGTGGAGCC
P21 R	GGTTCTGACGGACATCCCCA
PTEN F	TGGATTCGACTTAGACTTGACCT
PTEN R	GGTGGGTTATGGTCTTCAAAAGG
LATS1 F	AAACCAGGGAATGTGCAGCAA
LATS1 R	CATGCCTCTGAGGAACTAAGGA
LATS2 F	ACCCCAAAGTTCGGACCTTAT
LATS2 R	CATTTGCCGGTTCACTTCTGC
RRAD F	GCAGGGCACACCTATGATCG
RRAD R	GCTCCCAAATGTCGTAGACCA
DKKI F	CCTTGAACTCGGTTCTCAATTCC
DKKI R	CAATGGTCTGGTACTTATTCCCG
ASPP2 F	AGCTTGATCGCCTCTATAAGGA
ASPP2 R	CCCTCAGCTCATTAACACGCT
β-catenin F	AGCTTCCAGACACGCTATCAT
β-catenin R	CGGTACAACGAGCTGTTTCTAC
E-cadherin F	CGAGAGCTACACGTTCACGG
E-cadherin R	GGGTGTCGAGGGAAAAATAGG
LATS1 PF	ACCATCATCACTCTCCGCAC
LATS1 PR	ACTCCTGTGAAGTAGGGCGA
KLF2 P26-155 F	ACGGGCTTATTGAGGTTGG
KLF2 P26-155 R	GCCTGGGTGACAGAGGAGAC
siRNA sequence
si-DUXAP10 1#	GGAACUUCCCAAACCUCCAUGAUUU
si-DUXAP10 2#	CAGCAUACUUCAAAUUCACAGCAAA
si-DUXAP10 3#	AGUUGUUUGUUAGAAUACUGGUGCU
si-KLF2	CCAAGAGTTCGCATCTGAA
si-LATS1	CAGAAGTATAGAAGCAGCAATTGAA
si-EZH2-1	AAGACTCTGAATGCAGTTGCT
si-EZH2-2	CGGCUUCCCAAUAACAGUATT
si-LSD1-1	CAACCTCTCAGAAGATGAGTATTAT
si-LSD1-2	CAAAGGAAACTATGTAGCTGATCTT
si-SUZ12-1	CAATGATAAATCTACGGCTCCTATT
si-SUZ12-2	GAACACCTATCACACATATTCTTGT
shRNA sequence
sh-DUXAP10 2#	CACCGCAGCATACTTCAAATTCACAGCAAACGAATTTGCTGTGAATTTGAAGTATGCTG
sh-DUXAP10 3#	CACCAGTTGTTTGTTAGAATACTGGTGCTCGAAAGCACCAGTATTCTAACAAACAAC
Antibody	Company
E-cadherin	Cell Signaling Technology
N-cadherin	Cell Signaling Technology
Vimentin	Cell Signaling Technology
β-catenin	Cell Signaling Technology
WDR5	Cell Signaling Technology
Cyclin D1	Cell Signaling Technology
Cyclin D3	Cell Signaling Technology
CDK2	Cell Signaling Technology
CDK4	Cell Signaling Technology
CDK6	Cell Signaling Technology
HuR	Thermo fisher
EZH2	Millipore
SUZ12	Millipore
LSD1	Millipore
DNMT1	Millipore
CoREST	Millipore
SIRT1	Millipore
AGO2	Millipore
STAU1	Millipore
KLF2	Sigma Aldrich
LATS1	Proteintech
β-actin	Proteintech
TDP43	Proteintech
